# Supplementary material for: Targeted high-resolution sensing of volatile organic compounds by covalent nanopore detection
Source: Nat Commun. 2025 Oct 24;16:9409. doi: 10.1038/s41467-025-64184-6 (PMC12552616; doi:10.1038/s41467-025-64184-6)
Supplement: Supplementary file 3 — Source Data [file 41467_2025_64184_MOESM3_ESM.xlsx]

## Sheet: Fig. 1d
Rates for propanal across 3 different (AG)6(AG-T115C) nanopores
[Propanal]tot (mM)	von (s-1)
	Set 1	Set 2	Set 3	Average	St.dev
3	0.876656	0.858454	0.938005	0.891038	0.0340316
5.82	1.57589	1.68142	1.66039	1.63923	0.0456059
8.4708	2.20719	2.49181	2.1827	2.2939	0.1403
10.9626	2.92848	2.9522	2.68699	2.85589	0.119822
[Propanal]tot (mM)	voff (s-1)
	Set 1	Set 2	Set 3	Average	St.dev
3	10.5146	8.42589	9.50354	9.48134	0.852857
5.82	10.0421	8.54407	9.02632	9.20416	0.624363
8.4708	9.41906	8.50965	8.79337	8.90736	0.379914
10.9626	9.74035	8.59706	9.23718	9.19153	0.467861

## Sheet: Fig. 2b
Ires% of all tested aldehydes in (AG)6(AG-T115C)
Aldehyde		Ires%
		Set 1	Set 2	Set 3	Set 4	Set 5	Average	St.dev
Ethanal		0.993756	0.993769	0.993791	0.994108	0.993353	0.993755	0.000239941
Propanal		0.98726	0.987244	0.986986			0.987164	0.000125391
Butanal		0.979289	0.979376	0.979562	0.979385		0.979403	9.93895e-05
Pentanal		0.969948	0.969141	0.969278			0.969456	0.000352553
Hexanal		0.962098	0.960167	0.960253			0.960839	0.00089054
Heptanal	A	0.957436	0.956616	0.955936			0.956663	0.000613167
	B	0.954638	0.953391	0.953172			0.953734	0.000645492
Octanal	A	0.952374	0.950068				0.951221	0.00115297
	B	0.948197	0.946536				0.947367	0.000830154
2-Methylpropanal		0.979914	0.981703	0.980247			0.980621	0.00077674
Benzaldehyde		0.974806	0.975458	0.974814			0.975026	0.000305219
Phenylacetaldehyde		0.966026	0.965709	0.965609			0.965782	0.00017757

## Sheet: Fig. 2c
Rate constants for all tested aldehydes in (AG)6(AG-T115C)
Aldehyde		kon /mM-1s-1
		Set 1	Set 2	Set 3	Set 4	Set 5	Average	St.dev
Ethanal		0.208445	0.229553	0.227763	0.213695	0.214538	0.218799	0.0083355
Propanal		0.255489	0.267856	0.217737			0.247027	0.0213179
Butanal		0.256872	0.281534	0.297366	0.250747		0.27163	0.0188037
Pentanal		0.297434	0.265995	0.259094			0.274174	0.0166865
Hexanal		0.241761	0.211521	0.213859			0.22238	0.0137374
Heptanal	A	0.12804	0.0937838	0.0841258			0.101983	0.018842
	B	0.106068	0.0937897	0.0666002			0.0888192	0.0164914
2-Methylpropanal		0.278132	0.255058	0.266559			0.266583	0.00941998
Benzaldehyde		0.231318	0.188004	0.201832			0.207051	0.0180639
Phenylacetaldehyde		0.353653	0.416469	0.394636			0.388253	0.0260385
Aldehyde		k'on /mM-1s-1
		Set 1	Set 2	Set 3	Set 4	Set 5	Average	St.dev
Ethanal		0.479424	0.527971	0.523855	0.491498	0.493437	0.503237	0.0191717
Propanal		0.556966	0.583926	0.474666			0.538519	0.046473
Butanal		0.480351	0.526468	0.556074	0.468896		0.507947	0.0351629
Pentanal		0.517535	0.462831	0.450824			0.477064	0.0290345
Hexanal		0.415829	0.363816	0.367837			0.382494	0.0236284
Heptanal	A	0.207425	0.15193	0.136284			0.165213	0.0305241
	B	0.17183	0.151939	0.107892			0.143887	0.0267161
2-Methylpropanal		0.497857	0.456554	0.47714			0.477184	0.0168618
Benzaldehyde		0.231318	0.188004	0.201832			0.207051	0.0180639
Phenylacetaldehyde		1.42169	1.6742	1.58644			1.56078	0.104675
Aldehyde		koff s-1
		Set 1	Set 2	Set 3	Set 4	Set 5	Average	St.dev
Ethanal		9.80039	9.6368	9.60793	8.0423	9.73536	9.36455	0.664703
Propanal		9.92903	8.51917	9.1401			9.1961	0.576933
Butanal		6.80045	7.0118	7.45723	7.94296		7.30311	0.438944
Pentanal		7.70562	7.1838	6.74522			7.21155	0.392573
Hexanal		5.166	5.35955	5.18002			5.23519	0.0881232
Heptanal	A	3.3338	3.55552	4.01794			3.63575	0.285003
	B	6.59316	5.78204	5.14878			5.84133	0.591154
Octanal	A	4.35532	3.66346				4.00939	0.34593
	B	6.64802	4.65835				5.65319	0.994835
2-Methylpropanal		6.40874		6.5356			6.47217	0.0634296
Benzaldehyde		38.0253	40.3692	36.6214			38.3386	1.546
Phenylacetaldehyde		4.92403	4.90092	4.70615			4.8437	0.0977199

## Sheet: Fig. 3c
	kon (mM-1s-1)	Expected concentration (mM)	von (s-1)					Measured concentration (mM)
			Set 1	Set 2	Set 3	Average	St.dev	Set 1	Set 2	Set 3	Average	St.dev
Butanal	0.27163	2	0.464977	0.456125	0.52859	0.483231	0.0322768	1.71181	1.67922	1.946	1.77901	0.118827
		3.7	0.978701	0.914981	0.915804	0.936495	0.0298458	3.60307	3.36849	3.37152	3.44769	0.109877
		6.47	1.78283	1.52134	1.47597	1.59338	0.135236	6.56346	5.60079	5.43376	5.866	0.497868
Pentanal	0.274174	2	0.539552	0.623367	0.461885	0.541601	0.0659407	1.96791	2.27361	1.68464	1.97539	0.240506
		1.85	0.53794	0.44973	0.414273	0.467314	0.0519954	1.96204	1.64031	1.51098	1.70444	0.189644
		1.6	0.41079	0.373218	0.364377	0.382795	0.0201218	1.49828	1.36124	1.329	1.39617	0.0733905
		Expected ratio butanal: pentanal	Measured ratio butanal: pentanal
			Set 1	Set 2	Set 3	Average	St.dev
		1	0.869857	0.738567	1.15514	0.921188	0.173896
		2	1.83639	2.05357	2.23134	2.04044	0.161503
		4	4.38066	4.11447	4.08862	4.19458	0.132002

## Sheet: Fig. 4b
Ires% of straight-chain aldehydes in (MK)6(MK-T115C)
Aldehyde		Ires%
		Set 1	Set 2	Set 3	Average	St.dev
Ethanal	A	0.994806	0.995163	0.995145	0.995038	0.000164309
	B	0.99132	0.991839	0.991667	0.991609	0.000216116
Propanal	A	0.989013	0.988395	0.988336	0.988581	0.000305972
	B	0.986465	0.984834	0.98501	0.985436	0.000731015
Butanal	A	0.978727	0.980734	0.979627	0.979696	0.000820681
	B	0.977292	0.975965	0.976	0.976419	0.000617603
Pentanal	A	0.967822	0.968944	0.968338	0.968368	0.000458553
	B	0.965745	0.964786	0.964237	0.964923	0.00062329
Hexanal	A	0.956972	0.957205		0.957088	0.000116669
	B	0.950993	0.950573		0.950783	0.000209631
Heptanal	A	0.947306	0.946864		0.947085	0.000221179
	B	0.937021	0.936573		0.936797	0.000223894
Octanal	A	0.931973	0.931841		0.931907	6.62114e-05
	B	0.924381	0.924595		0.924488	0.000106926

## Sheet: Fig. 4c
Ires% of straight-chain aldehydes in (AG)6(AG-T115C)
Aldehyde		Ires%
		Set 1	Set 2	Set 3	Set 4	Set 5	Average	St.dev
Ethanal		0.993756	0.993769	0.993791	0.994108	0.993353	0.993755	0.000239941
Propanal		0.98726	0.987244	0.986986			0.987164	0.000125391
Butanal		0.979289	0.979376	0.979562	0.979385		0.979403	9.93895e-05
Pentanal		0.969948	0.969141	0.969278			0.969456	0.000352553
Hexanal		0.962098	0.960167	0.960253			0.960839	0.00089054
Heptanal	A	0.957436	0.956616	0.955936			0.956663	0.000613167
	B	0.954638	0.953391	0.953172			0.953734	0.000645492
Octanal	A	0.952374	0.950068				0.951221	0.00115297
	B	0.948197	0.946536				0.947367	0.000830154

## Sheet: Fig. 4d
Ires% of straight-chain aldehydes in (AG)6(AG-G137C)
Aldehyde		Ires%
		Set 1	Set 2	Set 3	Average	St.dev
Ethanal	A	0.984675	0.986219	0.98588	0.985591	0.000662669
	B	0.981619	0.982629	0.981957	0.982068	0.000419776
Propanal	A	0.979134	0.978984	0.978505	0.978875	0.00026847
	B	0.971999	0.9718	0.970872	0.971557	0.000491185
Butanal	A	0.96861	0.967956	0.968584	0.968383	0.000302476
	B	0.959532	0.959528	0.958247	0.959102	0.000604728
Pentanal	A	0.957109	0.958501	0.957448	0.957686	0.000592666
	B	0.94852	0.94915	0.948619	0.948763	0.000276889
Hexanal	A	0.956572	0.954235		0.955403	0.0011689
	B	0.936788	0.93854		0.937664	0.000875865
Heptanal	A	0.952603	0.950967	0.950692	0.951421	0.000843586
	B	0.936012	0.935091	0.935245	0.935449	0.000402896
Octanal	A	0.938056	0.942717		0.940387	0.00233052
	B	0.926017	0.925535		0.925776	0.000241301
